# Supplementary material for: Three-Dimensional Printed Patient-Specific Vestibular Augmentation: A Case Report
Source: J Clin Med. 2024 Apr 20;13(8):2408. doi: 10.3390/jcm13082408 (PMC11051386; doi:10.3390/jcm13082408)
Supplement: Supplementary file 1 [file jcm-13-02408-s001.zip]

Archive with 1 entries (1 files):
- jcm-2944792-supplementary.pdf
